# Supplementary material for: From the MMC Specification to Endosperm Cellularization in Arabidopsis: A Developmental-Handover Framework for Seed Initiation
Source: Plants (Basel). 2026 May 5;15(9):1410. doi: 10.3390/plants15091410 (PMC13164614; doi:10.3390/plants15091410)
Supplement: Supplementary file 1 [file plants-15-01410-s001.zip]

Archive with 1 entries (1 files):
- plants-4266840-supplementary.xlsx
