# Supplementary material for: From the MMC Specification to Endosperm Cellularization in Arabidopsis: A Developmental-Handover Framework for Seed Initiation
Source: Plants (Basel). 2026 May 5;15(9):1410. doi: 10.3390/plants15091410 (PMC13164614; doi:10.3390/plants15091410)
Supplement: Supplementary file 1 [file plants-15-01410-s001.zip › plants-4266840-supplementary.xlsx]

## Sheet: Framework note
Framework of Supplementary Table 1
Purpose	This revised supplementary sheet preserves a study-by-study format while aligning each anchor to the revised Table 2 logic.
Boundary labels	Boundary labels identify stage changes. Regime or control-logic language applies to the interval before or after the boundary, not to the boundary label itself.
C1	Identifiable dominant control logic organizing or constraining progression before the boundary.
C2	Identifiable dominant control logic organizing or constraining progression after the boundary.
C3	Detectable first-order consequences in the ensuing interval because the boundary has been crossed. C3 is not limited to literal carryover.
C4	Partial overlap of earlier and later control influences across the boundary rather than instantaneous switching.
Regime	A regime is not a single regulator or an entire cell state by itself. It is the dominant interval-level restraining or organizing logic inferred from the relevant cellular state, developmental constraints, and best-supported molecular modules.
Scoring	yes = direct Arabidopsis support for the criterion-level inference; partial = biologically plausible but incompletely resolved at boundary level; weak/contextual = useful for placing a logic or overlap in context, but not a direct anchor for boundary-level scoring.

## Sheet: Supplementary Table 1
Table S1: Criterion-level anchor details defined in Table 2
Note: Table 2 lists selective representative anchor sets, whereas Supplementary Table 1 records study-level criterion relevance in greater detail; accordingly, some studies contribute to more than one criterion here even when they are listed only once in Table 2.
MMC specification → mature female gametophyte (composite pre-fertilization span)
Representative primary anchor	Criteria relevance	Criteria fulfillment	Justification
Olmedo-Monfil et al. (2010) [AGO9/RDR6/SGS3 small-RNA restriction]	C1	yes	Strong anchor for an identifiable prior restraining logic acting from surrounding sporophytic tissues during MMC singleness. It does not directly establish the ensuing poise regime or a boundary-resolved shift.
Rodríguez-Leal et al. (2015) [natural variation in ectopic female-gamete precursors; AGO9 localization nuance]	C1	yes	Supports the broader sporophytic restriction problem and the graded nature of reproductive-fate susceptibility. Best treated as prior-regime support rather than as proof of the ensuing poise regime.
Mendes et al. (2020) [RdDM-SPL/NZZ restriction; STK→AGO9/RDR6]	C1; C4	C1 (yes); C4 (weak/contextual)	Strong for C1 because it sharpens the ovule-context restriction logic and links ovule identity to epigenetic restriction. Only weak/contextual for C4 because it places restriction and early reproductive-fate control in one broader context but does not directly demonstrate overlap between successive interval-level control logics.
Zhao et al. (2018a) [KLU-SWR1-WRKY28 somatic restriction module]	C1	yes	Strong anchor for a prior somatic restraining logic limiting supernumerary MMC-like fate. No direct support for C2 or C3 at the assessed boundary level.
Cao et al. (2018) [ICK/KRP cell-cycle restraint and stabilization]	C1	contextual/stabilizing	Supports stabilization of singular reproductive fate and continuity with later megaspore selection, but is best treated as contextual support for the earlier control logic rather than as direct proof of the ensuing poise regime.
She et al. (2013) [MMC chromatin reprogramming]	C3	contextual for transition architecture	Supports the idea that MMC-associated state change is not purely local or trivial. However, it does not directly establish C3 in the revised sense and is better treated as contextual evidence for how the pre-fertilization span is biologically structured.
Jullien et al. (2008) [DME/MET1-linked central-cell epigenetic asymmetry]	C2, C3	C2 (partial); C3 (yes)	Useful as an ensuing-interval anchor for female-gametophytic poise, especially unequal central-cell state before fertilization. It supports a later distinctive control logic and the presence of detectable downstream asymmetry in the ensuing interval, but by itself does not fully resolve the new principal organizer across the composite boundary.
Pillot et al. (2010) [gamete-specific chromatin asymmetry and egg-cell quiescence]	C2; C3; C4	C2 (partial); C3 (yes); C4 (contextual)	Strong support that the ensuing mature female gametophyte is unequal and actively restrained. This supports both C2 and C3 under the revised framework. It can also contribute contextual support to C4 because earlier and later influences are not treated as instantaneously exclusive, but it is not a single direct overlap proof.
Park et al. (2016) [central-cell hypomethylation before fertilization]	C2; C3	C2 (partial); C3 (yes)	Supports the ensuing post-meiotic poise regime by showing that central-cell-biased epigenetic asymmetry is already established before fertilization. Best treated as support for the later interval and its detectable consequences rather than as direct proof of the boundary-localized shift.
Voichek et al. (2024) [mature female-gametophyte cell-state asymmetry / central-cell replication-gate features]	C2; C3	C2 (partial); C3 (yes)	Supports a later distinctive pre-fertilization state and helps show that consequences of crossing into the ensuing interval are detectable there. It does not, however, directly stitch the dominant regime shift across meiosis and early gametophytic differentiation.
Mature female gametophyte → double fertilization
Representative primary anchor	Criteria relevance	Criteria fulfillment	Justification
Ebel et al. (2004) [central-cell proliferation restraint / MSI1-related gating context]	C1	yes	Supports the prior restrained state of the mature female gametophyte, especially central-cell proliferation restraint before fertilization.
Jullien et al. (2008) [central-cell epigenetic asymmetry before fertilization]	C1; C4	yes	Supports pre-fertilization asymmetry as part of the prior interval-level control logic and contributes to the overlap logic because some pre-fertilization asymmetries remain relevant immediately after fertilization.
Sornay et al. (2015) [RBR1-linked replication gate / central-cell restraint context]	C1	yes	Supports the prior central-cell replication-gating logic that characterizes the mature female gametophyte before fertilization.
Pillot et al. (2010) [egg-cell quiescence / chromatin asymmetry]	C1; C4	yes	Supports the prior asymmetrical mature female gametophyte state and provides contextual overlap support because that asymmetry is not erased instantaneously at fertilization.
Zhao et al. (2018b) [paternal miR159 clears MYB33/MYB65]	C2	yes	Direct boundary-level support that fertilization introduces a new control logic by relieving a pre-existing central-cell restraint and permitting endosperm initiation.
Simonini et al. (2024) [sperm-delivered CYCD7;1 promotes RBR1 relief/degradation]	C2	yes	Direct support for fertilization-dependent release of a central-cell replication gate and entry into a new organizer of progression after the boundary.
Figueiredo et al. (2015) [fertilization-triggered endosperm auxin program]	C2; C3	yes	Supports the new post-fertilization organizer and also the detectable first-order consequences of crossing the boundary, because endosperm initiation is accompanied by an induced auxin program linked to early proliferative progression.
Guo et al. (2022) [AGL62-dependent activation of endosperm auxin synthesis]	C2	yes	Strengthens the ensuing organizer by placing AGL62 upstream of the post-fertilization endosperm auxin program.
Roszak and Kohler (2011) [sexual-endosperm signal for seed-coat initiation]	C3	yes	Strong downstream-consequence anchor showing that maternal tissue recruitment is detectable immediately after the licensing boundary has been crossed.
Figueiredo et al. (2016) [endosperm-derived auxin recruits maternal tissues]	C3; C4	C3 (yes); C4 (contextual)	Direct support that early maternal recruitment is a downstream consequence of the licensing shift. It can also contribute contextual overlap support because maternal recruitment begins while earlier asymmetries and restraints are still biologically relevant.
Xu et al. (2016) [nucellus degeneration as downstream response]	C3	yes	Supports a clear downstream consequence in the ensuing interval by showing that maternal nucellus degeneration depends on a fertilization-dependent endosperm signal.
Double fertilization → syncytial endosperm
Representative primary anchor	Criteria relevance	Criteria fulfillment	Justification
Zhao et al. (2018b) [paternal miR159 licensing input]	C1	yes	Supports the prior licensing logic that defines the starting side of this overlap-heavy boundary.
Simonini et al. (2024) [sperm-delivered CYCD7;1 / RBR1 relief]	C1	yes	Supports the prior fertilization-dependent release logic that initiates endosperm progression before a maintained syncytial program becomes clearly separable.
Figueiredo et al. (2015) [endosperm auxin promotes proliferation]	C1; C2; C3	C1 (yes); C2 (partial); C3 (partial)	Bridges initiation and early maintenance. It supports the existence of an ensuing proliferative program, but also shows why the new organizer is not cleanly separable from the preceding licensing logic.
Kang et al. (2008) [AGL62 suppresses premature cellularization]	C2	partial	Strong support that a maintained syncytial state exists, but does not by itself render its onset a clearly independent handover from fertilization licensing.
Guo et al. (2022) [AGL62 upstream of endosperm auxin synthesis]	C2	partial	Supports the maintained syncytial program, especially its AGL62-linked hormonal arm, but still within a logic strongly continuous with the licensing transition.
Kradolfer et al. (2013) [maternal dosage buffering of endosperm growth imbalance]	C3	partial	Supports detectable consequences in the ensuing syncytial interval, but these consequences are not discretely separable enough to establish a second independent handover.
Batista et al. (2019) [PHE1-centered dosage-sensitive endosperm network]	C3	partial	Places dosage-sensitive elaboration of the syncytial program within the ensuing interval. Useful for partial C3 support, not for direct proof that a fully distinct handover has already occurred.
Butel et al. (2024) [maternal cARFs favor timely cellularization]	C3	partial	Supports modulation of how long syncytial maintenance persists, which is relevant to the ensuing interval but still too continuous with the licensing logic to support a second established handover.
Roszak and Kohler (2011) [maternal recruitment overlaps with early endosperm progression]	C4	contextual	Contextual support that early syncytial maintenance overlaps with downstream maternal recruitment rather than replacing the licensing logic instantaneously.
Figueiredo et al. (2016) [endosperm-derived auxin and maternal recruitment]	C4	contextual	Supports substantial overlap between early endosperm progression and maternal recruitment, reinforcing why this boundary is treated conservatively.
Xu et al. (2016) [nucellus degeneration overlap with early endosperm state]	C4	contextual	Contextual support that early downstream outputs already overlap the emergence of the syncytial interval.
Syncytial endosperm → endosperm cellularization
Representative primary anchor	Criteria relevance	Criteria fulfillment	Justification
Kang et al. (2008) [AGL62 suppresses premature cellularization]	C1; C2	C1 (yes); C2 (partial)	Strong anchor for the maintained syncytial regime before the boundary. It also supports regulated exit, but not a fully resolved new principal organizer of the transition.
Figueiredo et al. (2015) [elevated auxin prevents cellularization]	C1; C2	C1 (yes); C2 (partial)	Strong support that an auxin-linked maintenance regime sustains the syncytial interval and opposes premature exit. It does not by itself establish a single resolved trigger hierarchy for cellularization.
Guo et al. (2022) [AGL62 upstream of endosperm auxin synthesis]	C1	yes	Strengthens the definition of the prior syncytial maintenance logic, especially its AGL62-linked hormonal component.
Wolff et al. (2015) [PEG rescue of triploid cellularization failure]	C2	partial	Strong evidence that dosage-sensitive paternal circuitry can act upstream of persistent syncytial maintenance and failed cellularization. Best treated as partial support for integrated exit logic rather than a single master trigger.
Batista et al. (2019) [PHE1-centered dosage circuitry with auxin-related targets]	C2	partial	Useful for network placement of dosage-sensitive endosperm regulation relevant to exit, but not sufficient by itself to claim direct demonstration of the full cellularization trigger hierarchy.
Butel et al. (2024) [maternal cARFs promote cellularization]	C2	partial	Supports a maternal counterweight to prolonged syncytial maintenance and therefore contributes partial support to the emerging exit logic.
Weinhofer et al. (2010) [endosperm H3K27me3 landscape]	C4	contextual/weak	Provides contextual support for a late chromatin-based braking environment relevant to exit, but is not direct proof of a boundary-localized organizer.
Moreno-Romero et al. (2016) [parental asymmetry in PRC2-mediated chromatin states]	C4	contextual	Supports continued overlap of chromatin-based parental asymmetry across the transition out of syncytial proliferation.
Zhang et al. (2024) [late AGL9/AGL15 recruit FIS-PRC2 proliferation brake]	C2; C4	C2 (partial); C4 (yes)	Strong support for a late exit-promoting chromatin brake and for overlap between attenuated maintenance and emerging exit logic. Still better treated as partial C2 support because no single principal organizer is fully resolved.
Hehenberger et al. (2012) [spatial progression of cellularization; developmental consequences]	C3	yes	Direct support that crossing into the ensuing interval has detectable first-order consequences, including spatially patterned cellularization and major developmental implications for seed progression.
Xu et al. (2022) [uncellularized endosperm causes osmotic-stress response in embryo]	C3	yes	Supports clear downstream consequences of failed versus successful exit, reinforcing that C3 can be met even when C2 remains only partial.
